# Supplementary material for: Alginate Oligosaccharides Alleviate Salt Stress in Rice Seedlings by Regulating Cell Wall Metabolism to Maintain Cell Wall Structure and Improve Lodging Resistance
Source: Plants (Basel). 2024 Apr 28;13(9):1215. doi: 10.3390/plants13091215 (PMC11085217; doi:10.3390/plants13091215)
Supplement: Supplementary file 1 [file plants-13-01215-s001.zip]

Archive with 1 entries (1 files):
- plants-2964189-supplementary.pdf
